# Supplementary material for: Combined Experimental and Computational Approaches for Ternary Solid Dispersions to Enhance the Oral Bioavailability of Penfluridol
Source: Pharmaceutics. 2025 Nov 30;17(12):1546. doi: 10.3390/pharmaceutics17121546 (PMC12736625; doi:10.3390/pharmaceutics17121546)
Supplement: Supplementary file 1 [file pharmaceutics-17-01546-s001.zip]

Archive with 1 entries (1 files):
- pharmaceutics-4009979-supplementary.pdf
